# Supplementary material for: Distinct Evolutionary Signatures of Human Parainfluenza Viruses 2 and 4 Reveal Host Antagonism Divergence and Phylogenetic Discordance
Source: Mol Biol Evol. 2025 Sep 10;42(10):msaf217. doi: 10.1093/molbev/msaf217 (PMC12492262; doi:10.1093/molbev/msaf217)
Supplement: msaf217_Supplementary_Data [file msaf217_supplementary_data.zip]

Archive with 2 entries (2 files):
- SupplementaryFigures.pdf
- SupplementaryTables_R1_081225.xlsx
