# Supplementary material for: Distinct Evolutionary Signatures of Human Parainfluenza Viruses 2 and 4 Reveal Host Antagonism Divergence and Phylogenetic Discordance
Source: Mol Biol Evol. 2025 Sep 10;42(10):msaf217. doi: 10.1093/molbev/msaf217 (PMC12492262; doi:10.1093/molbev/msaf217)
Supplement: msaf217_Supplementary_Data [file msaf217_supplementary_data.zip › SupplementaryTables_R1_081225.xlsx]

## Sheet: Supplementary Table 1
Supplementary Table 1. Sumary of demographic data about the individuals testing positive for HPIV-2 or HPIV-4 in western Washington State included in this study
	HPIV-2	HPIV-4A	HPIV-4B
Gender
Male	36 (72.0%)	9 (47.3%)	13 (68.4%)
Female	14 (28.0%)	10 (52.6%)	6 (31.6%)
Age
< 5 years old	17 (34.0%)	2 (10.5%)	4 (21.0%)
5 - 17 years old	12 (24.0%)	1 (5.3%)	2 (10.5%)
18 - 65 years old	16 (32.0%)	13 (68.4%)	6 (31.6%)
>65 years old	3 (6.0%)	2 (10.5%)	7 (36.8%)
Overall Median Age (years)	8.5	56	55
IQR Age (years)	2.0 - 48.0	30.0 - 60.5	11.0 - 67.0

## Sheet: Supplementary Table 2
Supplementary Table 2. Metadata of viral genomes sequences from UW Virology laboratory analyzed in this study.
Sequence_name	Sequencing_Method	Virus	Longitudinal_sample	Sex	Age	Specimen_type	Collection_date	Status	Ct	Intrahost iSNV detection	Coinfection	BioProject	BioSample	SRA	GenBank
HPIV2/USA/034433/2023	Metagenomic	HPIV-2	yes (1)	F	16	Clinical sample (Swab)	2023-05	Outpatient	22.6	pos 14717 100%T (reference position NC_003443.1)		PRJNA1027483	SAMN47210958	SRR32565591	PV224528.1
2018_9783	Metagenomic	HPIV-2	no	F	19	Clinical sample (respiratory)	2018-11-20	Biobank	NA	not available		PRJNA338014	NA	NA	MT118675.1
2018_0072	Metagenomic	HPIV-2	no	M	55	Clinical sample (respiratory)	2018-12-12	Biobank	NA	not available		PRJNA338014	NA	NA	MT118669.1
HPIV2/USA/038840/2023	Metagenomic	HPIV-2	yes (1)	F	16	Clinical sample (Bronchoalveolar lavage)	2023-05	Outpatient	23.1	pos 14717 100%T (reference position NC_003443.1)		PRJNA1027483	SAMN47210959	SRR32565590	PV224529.1
HPIV2/USA/089908/2024	Hybridization Capture	HPIV-2	no	M	7	Clinical sample (Swab)	2024-05-04	Outpatient	20.2	none		PRJNA1027483	SAMN45928241	SRR31796814	PV224521.1
HPIV2/USA/146464/2023	Metagenomic	HPIV-2	yes (1)	F	16	Clinical sample (Swab)	2023-05	Outpatient	19.9	pos 14717 100%T (reference position NC_003443.1)		PRJNA1027483	SAMN47210960	SRR32565579	PV224527.1
HPIV2/USA/182751/2023	Metagenomic	HPIV-2	yes (1)	F	16	Clinical sample (Swab)	2023-05	Outpatient	22.6	pos 14717 100%T (reference position NC_003443.1)		PRJNA1027483	SAMN47210961	SRR32565575	PV224530.1
HPIV2/USA/227320/2023	Metagenomic	HPIV-2	yes (1)	F	16	Clinical sample (Swab)	2023-03	Outpatient	26.7	pos 14717 100%C (reference position NC_003443.1)		PRJNA1027483	SAMN47210962	SRR32565574	PV224531.1
HPIV2/USA/234167/2023	Hybridization Capture	HPIV-2	no	M	4	Clinical sample (Swab)	2023-11-15	Outpatient	28.9	none		PRJNA1027483	SAMN45928242	SRR31796813	PV224522.1
HPIV2/USA/263793/2023	Metagenomic	HPIV-2	no	M	5	Clinical sample (Swab)	2023-06-16	Outpatient	22.4	pos1931 90%G/ 10%T; pos7135 81%C/ 19%T (reference position NC_003443.1)		PRJNA1027483	SAMN47210963	SRR32565573	PV224532.1
HPIV2/USA/268491/2023	Metagenomic	HPIV-2	yes (1)	F	16	Clinical sample (Swab)	2023-03	Outpatient	26.2	pos 14717 70%C/ 30%T; pos 15245 93%A/ 7%G (reference position NC_003443.1)		PRJNA1027483	SAMN47210964	SRR32565572	PV224533.1
HPIV2/USA/269147/2023	Metagenomic	HPIV-2	no	M	61	Clinical sample (Swab)	2023-03-16	Inpatient	29.5	not available		PRJNA1027483	SAMN47210965	SRR32565571	PV224534.1
HPIV2/USA/283930/2023	Hybridization Capture	HPIV-2	no	M	74	Clinical sample (Swab)	2023-08-18	Outpatient	32.8	none		PRJNA1027483	SAMN45928243	SRR31796809	PV224523.1
HPIV2/USA/298783/2023	Metagenomic	HPIV-2	yes (1)	F	16	Clinical sample (Swab)	2023-05	Outpatient	24.2	pos 14717 100%T (reference position NC_003443.1)		PRJNA1027483	SAMN47210966	SRR32565570	PV224535.1
HPIV2/USA/320036/2022	Metagenomic	HPIV-2	no	F	65	Clinical sample (Swab)	2022-12-20	Outpatient	28.07	not available		PRJNA1027483	SAMN47210967	SRR32565569	PV224536.1
HPIV2/USA/377695/2023	Hybridization Capture	HPIV-2	no	M	40	Clinical sample (Swab)	2023-06-25	Outpatient	32	none		PRJNA1027483	SAMN45928244	SRR31796808	PV224524.1
HPIV2/USA/386563/2023	Metagenomic	HPIV-2	no	M	2	Clinical sample (Swab)	2023-01-24	Outpatient	25	none		PRJNA1027483	SAMN47210968	SRR32565589	PV224537.1
HPIV2/USA/394816/2023	Hybridization Capture	HPIV-2	no	F	10	Clinical sample (Swab)	2023-09-26	Outpatient	30.7	not available		PRJNA1027483	SAMN45928245	SRR31796807	PV224525.1
HPIV2/USA/405861/2023	Metagenomic	HPIV-2	yes (1)	F	16	Clinical sample (Swab)	2023-04	Outpatient	27.5	pos 14717 100%T; pos10001 88%C/ 12%T (reference position NC_003443.1)		PRJNA1027483	SAMN47210969	SRR32565588	PV224538.1
HPIV2/USA/431694/2023	Hybridization Capture	HPIV-2	no	M	24	Clinical sample (Swab)	2023-10-27	Outpatient	29.3	none		PRJNA1027483	SAMN45928246	SRR31796806	PV224526.1
HPIV2/USA/9RDW65/2022	Metagenomic	HPIV-2	no	M	50	Clinical sample (Swab)	2022-11-25	Outpatient	26.62	none		PRJNA1027483	SAMN47210970	SRR32565587	PV224539.1
HPIV2/USA/LHZSHE/2022	Metagenomic	HPIV-2	no	M	72	Clinical sample (Swab)	2022-12-06	Outpatient	26.36	none		PRJNA1027483	SAMN47210971	SRR32565586	PV224540.1
HPIV2/USA/M5746E/2022	Metagenomic	HPIV-2	no	F	8	Clinical sample (Swab)	2022-11-17	Outpatient	28.36	not available		PRJNA1027483	SAMN47210972	SRR32565585	PV224541.1
HPIV2/Seattle/USA/1B6/2009	Metagenomic	HPIV-2	no	M	40	Culture isolate	2008-12-29	Biobank	NA	not available		PRJNA338014	SAMN07309881	SRR5872013	KY674947.1
HPIV2/Seattle/USA/1A5/2009	Metagenomic	HPIV-2	no	F	5	Culture isolate	2009-01-02	Biobank	NA	not available		PRJNA338014	SAMN07309882	SRR5872009	KY674946.1
HPIV2/Seattle/USA/1C3/2009	Metagenomic	HPIV-2	no	M	1	Culture isolate	2009-01-08	Biobank	NA	not available		PRJNA338014	SAMN07309880	SRR5872067	KY674948.1
HPIV2/USA/3M8/2009	Metagenomic	HPIV-2	no	M	1	Culture isolate	2009-07-22	Biobank	NA	not available		PRJNA939712	SAMN39909074	SRR27934948	PP334184.1
HPIV2/USA/3P3/2009	Metagenomic	HPIV-2	no	M	5	Culture isolate	2009-07-29	Biobank	NA	not available		PRJNA939712	SAMN39909077	SRR27934945	PP334187.1
HPIV2/Seattle/USA/6O5/2010	Metagenomic	HPIV-2	no	F	1	Culture isolate	2010-08-09	Biobank	NA	not available		PRJNA338014	SAMN07309874	SRR5872073	KY674954.1
HPIV2/Seattle/USA/6O5/2010	Metagenomic	HPIV-2	no	F	1	Culture isolate	2010-08-09	Biobank	NA	not available		PRJNA338014	SAMN34104417	SRR24099551	KY967352.1
HPIV2/Seattle/USA/6P4/2010	Metagenomic	HPIV-2	no	M	66	Culture isolate	2010-08-18	Biobank	NA	not available		PRJNA338014	SAMN07309873	SRR5872072	KY674955.2
HPIV2/Seattle/USA/6Q1/2010	Metagenomic	HPIV-2	no	F	1	Culture isolate	2010-09-02	Biobank	NA	not available		PRJNA338014	SAMN07309872	SRR5872075	KY674956.1
HPIV2/Seattle/USA/6Q5/2010	Metagenomic	HPIV-2	no	M	9	Culture isolate	2010-09-09	Biobank	NA	not available		PRJNA338014	SAMN07309871	SRR5872074	KY674957.1
HPIV2/Seattle/USA/6Q9/2010	Metagenomic	HPIV-2	no	F	1	Culture isolate	2010-09-15	Biobank	NA	not available		PRJNA338014	SAMN07309870	SRR5871882	KY674958.1
HPIV2/Seattle/USA/6R6/2010	Metagenomic	HPIV-2	no	M	53	Culture isolate	2010-09-27	Biobank	NA	not available		PRJNA338014	SAMN34104413	SRR24099555	KY986644.1
HPIV2/Seattle/USA/7A10/2010	Metagenomic	HPIV-2	no	M	1	Culture isolate	2010-10-13	Biobank	NA	not available		PRJNA338014	SAMN07309878	SRR5872069	KY674950.1
HPIV2/Seattle/USA/7B1/2010	Metagenomic	HPIV-2	no	F	3	Culture isolate	2010-10-13	Biobank	NA	not available		PRJNA338014	SAMN07309877	SRR5872068	KY674951.1
HPIV2/Seattle/USA/7B2/2010	Metagenomic	HPIV-2	no	M	65	Culture isolate	2010-10-14	Biobank	NA	not available		PRJNA338014	SAMN07309876	SRR5872071	KY674952.1
HPIV2/Seattle/USA/7A6/2010	Metagenomic	HPIV-2	no	M	1	Culture isolate	2010-10-15	Biobank	NA	not available		PRJNA338014	SAMN07309879	SRR5872057	KY674949.1
HPIV2/Seattle/USA/7E7/2010	Metagenomic	HPIV-2	no	M	4	Culture isolate	2010-12-12	Biobank	NA	not available		PRJNA338014	SAMN07309883	SRR5872017	KY674945.1
HPIV2/Seattle/USA/7J3/2011	Metagenomic	HPIV-2	no	M	48	Culture isolate	2011-01-23	Biobank	NA	not available		PRJNA338014	SAMN34104428	SRR24099558	MF973165.1
HPIV2/USA/7J4/2011	Metagenomic	HPIV-2	no	M	48	Culture isolate	2011-01-23	Biobank	NA	not available		PRJNA939712	SAMN34192750	SRR24178720	OQ848526.1
HPIV2/Seattle/USA/7S8/2011	Metagenomic	HPIV-2	no	M	63	Culture isolate	2011-04-05	Biobank	NA	not available		PRJNA338014	SAMN07309868	SRR5872118	KY674960.1
HPIV2/Seattle/USA/9E1/2012	Metagenomic	HPIV-2	no	M	44	Culture isolate	2012-03-21	Biobank	NA	not available		PRJNA338014	SAMN07309884	SRR5871919	KY674944.1
HPIV2/Seattle/USA/9I5/2012	Metagenomic	HPIV-2	no	M	6	Culture isolate	2012-04-14	Biobank	NA	not available		PRJNA338014	SAMN07309866	SRR5871901	KY674962.1
HPIV2/Seattle/USA/9N8/2012	Metagenomic	HPIV-2	no	M	1	Culture isolate	2012-07-09	Biobank	NA	not available		PRJNA338014	SAMN07309865	SRR5871902	KY674965.1
HPIV2/Seattle/USA/9T8/2012	Metagenomic	HPIV-2	no	F	5	Culture isolate	2012-09-17	Biobank	NA	not available		PRJNA338014	SAMN07309862	SRR5871905	KY674968.1
HPIV2/Seattle/USA/10A2/2012	Metagenomic	HPIV-2	no	M	2	Culture isolate	2012-09-29	Biobank	NA	not available		PRJNA338014	SAMN07309867	SRR5872119	KY674961.1
HPIV2/Seattle/USA/10F10/2013	Metagenomic	HPIV-2	no	F	6	Culture isolate	2012-12-20	Biobank	NA	not available		PRJNA338014	SAMN07309861	SRR5871906	KY674969.1
HPIV2/Seattle/USA/10J3/2013	Metagenomic	HPIV-2	no	M	35	Culture isolate	2013-02-13	Biobank	NA	not available		PRJNA338014	SAMN07309860	SRR5871864	KY674970.1
HPIV2/Seattle/USA/11P5/2014	Metagenomic	HPIV-2	no	M	28	Culture isolate	2014-10-13	Biobank	NA	not available		PRJNA338014	SAMN07309859	SRR5871863	KY674971.1
HPIV2/USA/11Q2/2014	Metagenomic	HPIV-2	no	M	10	Culture isolate	2014-11-19	Biobank	NA	not available		PRJNA939712	SAMN39909147	SRR27935064	PP334189.1
HPIV2/USA/11Q9/2014	Metagenomic	HPIV-2	no	F	1	Culture isolate	2014-11-30	Biobank	NA	not available		PRJNA939712	SAMN39909134	SRR27935078	PP334185.1
HPIV2/Seattle/USA/11R3/2014	Metagenomic	HPIV-2	no	M	1	Culture isolate	2014-12-01	Biobank	NA	not available		PRJNA338014	SAMN07309858	SRR5871949	KY674972.1
HPIV2/USA/11Q10/2014	Metagenomic	HPIV-2	no	M	1	Culture isolate	2014-12-03	Biobank	NA	not available		PRJNA939712	SAMN39909150	SRR27935060	PP334186.1
HPIV2/Seattle/USA/SC2761/2015	Metagenomic	HPIV-2	no	M	51	Culture isolate	2017-02-24	Biobank	NA	not available		PRJNA338014	SAMN07309623	SRR5871988	KY986645.1
HPIV2/USA/1I7/2019	Metagenomic	HPIV-2	no	NA	NA	Culture isolate	2019-05-28	Biobank	NA	not available		PRJNA939712	SAMN39909151	SRR27935059	PP334183.1
HPIV2/Seattle/USA/SC9949/2018	Metagenomic	HPIV-2	no	M	53	NA	2018-12-03	Biobank	NA	not available		PRJNA338014	NA	NA	MN369034.1
HPIV4a/USA/045469/2023	Hybridization Capture	HPIV-4a	no	M	2	Clinical sample (Swab)	2023-11-03	Outpatient	24.2	pos 1613 86%C/ 13%T (reference position NC_021928.1)		PRJNA1027483	SAMN45928248	SRR31796804	PV224547.1
SC1050	Metagenomic	HPIV-4a	no	NA	NA	Clinical sample (respiratory)	2019	Biobank	NA	not available		PRJNA338014	SAMN28886786	SRR19551345	ON729322.1
2018_9318	Metagenomic	HPIV-4a	no	F	62	Clinical sample (respiratory)	2018-10-15	Biobank	NA	not available		PRJNA338014	NA	NA	MW052040.1
HPIV4a/Seattle/USA/SC9537/2019	Metagenomic	HPIV-4a	no	M	59	Clinical sample (respiratory)	2018-10-31	Biobank	NA	not available		PRJNA338014	NA	NA	MN306056.1
HPIV4a/Seattle/USA/SC9717/2018	Metagenomic	HPIV-4a	no	M	57	Clinical sample (respiratory)	2018-11-15	Biobank	NA	not available		PRJNA338014	NA	NA	MN369047.1
2018_9868	Metagenomic	HPIV-4a	yes (3)	F	57	Clinical sample (respiratory)	2018-11-27	Biobank	NA	not available		PRJNA338014	NA	NA	MT118676.1
HPIV4a/Seattle/USA/SC9971/2018	Metagenomic	HPIV-4a	yes (3)	F	57	Clinical sample (respiratory)	2018-12-04	Biobank	NA	not available		PRJNA338014	NA	NA	MN369032.1
2018_0042	Metagenomic	HPIV-4a	no	M	73	Clinical sample (respiratory)	2018-12-10	Biobank	NA	not available		PRJNA338014	NA	NA	MW052038.1
2019_0088	Metagenomic	HPIV-4a	no	F	64	Clinical sample (respiratory)	2018-12-13	Biobank	NA	not available		PRJNA338014	NA	NA	MT118679.1
HPIV4a/Seattle/USA/SC0377/2019	Metagenomic	HPIV-4a	no	F	66	Clinical sample (respiratory)	2019-01-06	Biobank	NA	not available		PRJNA338014	SAMN28125203	SRR19134725	MN306027.1
2019_0407	Metagenomic	HPIV-4a	yes (2)	F	14	Clinical sample (respiratory)	2019-01-08	Biobank	NA	not available		PRJNA338014	NA	NA	MT118682.1
2019_0532	Metagenomic	HPIV-4a	yes (2)	F	14	Clinical sample (respiratory)	2019-01-16	Biobank	NA	not available		PRJNA338014	NA	NA	MT118684.1
HPIV4a/Seattle/USA/SC0620/2019	Metagenomic	HPIV-4a	yes (2)	F	14	Clinical sample (respiratory)	2019-01-22	Biobank	NA	not available		PRJNA338014	SAMN28125207	SRR19134706	MN306033.1
HPIV4a/Seattle/USA/SC0751/2019	Metagenomic	HPIV-4a	yes (2)	F	14	Clinical sample (respiratory)	2019-01-30	Biobank	NA	not available		PRJNA338014	NA	NA	MN306038.1
HPIV4a/USA/091078/2023	Metagenomic	HPIV-4a	no	M	56	Clinical sample (Swab)	2023-05-05	Outpatient	30.3	pos 9418 68.5%C/ 31.5%T (reference position NC_021928.1)		PRJNA1027483	SAMN47210973	SRR32565584	PV224548.1
HPIV4a/USA/123347/2023	Metagenomic	HPIV-4a	no	M	35	Clinical sample (Swab)	2023-05-08	Inpatient	33.4	not available		PRJNA1027483	SAMN47210974	SRR32565583	PV224543.1
HPIV4a/USA/155853/2023	Hybridization Capture	HPIV-4a	no	M	65	Clinical sample (Bronchoalveolar lavage)	2023-09-10	Outpatient	30.9	not available		PRJNA1027483	SAMN45928250	SRR31796802	PV224542.1
HPIV4a/USA/374792/2023	Hybridization Capture	HPIV-4a	no	M	38	Clinical sample (Swab)	2023-11-25	Outpatient	24.6	pos 72 86%T/ 14%C (reference position NC_021928.1)		PRJNA1027483	SAMN45928251	SRR31796812	PV224546.1
HPIV4a/USA/390437/2024	Hybridization Capture	HPIV-4a	no	F	21	Clinical sample (Swab)	2024-08-25	Outpatient	29	none		PRJNA1027483	SAMN45928252	SRR31796811	PV224544.1
HPIV4a/USA/391036/2023	Hybridization Capture	HPIV-4a	no	F	36	Clinical sample (Swab)	2023-06-26	Outpatient	33.5	none		PRJNA1027483	SAMN45928253	SRR31796810	PV224545.1
HPIV4a/USA/98ATT1/2022	Metagenomic	HPIV-4a	no	M	3	Clinical sample (Swab)	2022-11-21	Outpatient	29.4	none		PRJNA1027483	SAMN47210975	SRR32565582	PV224550.1
HPIV4a/USA/TVV6N7/2022	Metagenomic	HPIV-4a	no	F	35	Clinical sample (Swab)	2022-11-23	Outpatient	28.23	not available		PRJNA1027483	SAMN47210976	SRR32565581	PV224551.1
HPIV4a/USA/ZC54L5/2022	Metagenomic	HPIV-4a	no	F	25	Clinical sample (Swab)	2022-11-18	Outpatient	26.62	not available	RSV Ct: 35.7	PRJNA1027483	SAMN47210977	SRR32565580	PV224549.1
HPIV4/USA/12N9/2015	Metagenomic	HPIV-4a	no	F	58	Culture isolate	2015-11-20	Biobank	NA	not available		PRJNA939712	SAMN39198444	SRR27384767	PP068624.1
SC992	Metagenomic	HPIV-4b	no	M	64	Clinical sample (respiratory)	2016-11-13	Biobank	NA	not available		PRJNA338014	SAMN28886807	SRR19551347	ON729321.1
SC1315	Metagenomic	HPIV-4b	no	F	67	Clinical sample (respiratory)	2016-12-13	Biobank	NA	not available		PRJNA338014	SAMN28886790	SRR19551341	ON729323.1
HPIV4b/Seattle/USA/SC3019/2015	Metagenomic	HPIV-4b	no	M	70	Clinical sample (respiratory)	2017-03-16	Biobank	NA	not available		PRJNA338014	SAMN07309621	SRR5871995	KY986647.1
SC3768	Metagenomic	HPIV-4b	no	M	43	Clinical sample (respiratory)	2017-05-27	Biobank	NA	not available		PRJNA338014	SAMN28887134	SRR19554363	ON729324.1
HPIV4b/Seattle/USA/SC9597/2019	Metagenomic	HPIV-4b	no	M	69	Clinical sample (respiratory)	2018-11-06	Biobank	NA	not available		PRJNA338014	NA	NA	MN306058.1
2019_0337	Metagenomic	HPIV-4b	no	M	62	Clinical sample (respiratory)	2019-01-03	Biobank	NA	not available		PRJNA338014	NA	NA	MT118680.1
HPIV4b/Seattle/USA/SC0496/2019	Metagenomic	HPIV-4b	no	F	51	Clinical sample (respiratory)	2019-01-14	Biobank	NA	not available		PRJNA338014	SAMN28125206	SRR19134707	MN306032.1
HPIV4b/USA/022848/2023	Hybridization Capture	HPIV-4b	no	F	84	Clinical sample (Swab)	2023-12-02	Inpatient	24.4	none		PRJNA1027483	SAMN45928247	SRR31796805	PQ800221.1
HPIV4b/USA/086794/2024	Hybridization Capture	HPIV-4b	no	M	52	Clinical sample (Swab)	2024-07-06	Inpatient	28.2	pos 3594 51%C/ 47%T; pos 14787 83%A/ 15%G (reference position KY629773.1)		PRJNA1027483	SAMN45928249	SRR31796803	PV224552.1
HPIV4b/USA/A3K6S3/2022	Metagenomic	HPIV-4b	no	M	1	Clinical sample (Swab)	2022-12-03	Outpatient	24.98	none		PRJNA1027483	SAMN47210978	SRR32565578	PV224553.1
HPIV4b/USA/AN34CD/2022	Metagenomic	HPIV-4b	no	F	4	Clinical sample (Swab)	2022-12-04	Outpatient	24.31	none		PRJNA1027483	SAMN47210979	SRR32565577	PV224555.1
HPIV4b/USA/RCGSHD/2022	Metagenomic	HPIV-4b	no	M	17	Clinical sample (Swab)	2022-11-23	Outpatient	23.68	none		PRJNA1027483	SAMN47210980	SRR32565576	PV224554.1
HPIV4b/Seattle/USA/6H2/2010	Metagenomic	HPIV-4b	no	M	5	Culture isolate	2010-05-05	Biobank	NA	not available		PRJNA338014	SAMN07309875	SRR5872070	KY674953.1
HPIV4/USA/8O3/2011	Metagenomic	HPIV-4b	no	M	4	Culture isolate	2011-10-27	Biobank	NA	not available		PRJNA939712	SAMN39198446	SRR27384765	PP068620.1
HPIV4/USA/8R2/2011	Metagenomic	HPIV-4b	no	M	67	Culture isolate	2011-12-05	Biobank	NA	not available		PRJNA939712	SAMN39198448	SRR27384763	PP068621.1
HPIV4/USA/8R5/2011	Metagenomic	HPIV-4b	no	F	1	Culture isolate	2011-12-08	Biobank	NA	not available		PRJNA939712	SAMN39198445	SRR27384766	PP068622.1
HPIV4/USA/11H8/2014	Metagenomic	HPIV-4b	no	M	55	Culture isolate	2014-01-13	Biobank	NA	not available		PRJNA939712	SAMN39198443	SRR27384768	PP068623.1
HPIV4b/Seattle/USA/13I4/2016	Metagenomic	HPIV-4b	no	F	74	Culture isolate	2016-11-16	Biobank	NA	not available		PRJNA338014	SAMN07309900	NA	KY645962.1
HPIV4b/Seattle/USA/13J4/2016	Metagenomic	HPIV-4b	no	M	67	Culture isolate	2016-12-13	Biobank	NA	not available		PRJNA338014	SAMN07309745	SRR5872109	KY629773.1

## Sheet: Supplementary Table 3
Supplementary Table 3. Paramyxovirus tree topology test. For each protein alignment, logL represents the log-likelihood of the sequence data under each tested tree topology (rows). ΔL (DeltaL) is the difference in log-likelihood between each tree and the best-fitting tree (in bold). p-AU is the p-value from the Approximately Unbiased (AU) test, estimating support for each alternative topology. A …
Tree	N protein			P protein			M protein			F protein			HN protein			L protein
	logL	deltaL	p-AU	logL	deltaL	p-AU	logL	deltaL		logL	deltaL	p-AU	logL	deltaL	p-AU	logL	deltaL	p-AU
N tree	-35771.8	0	0.999	-34871.2	75.189	0.00269	-35241.4	99.701	1.41e-05	-63123.3	205.4	7.42e-05	-81342	370.52	1.19e-88	-227492	390.4	0.000108
P tree	-35980.1	208.3	2.39e-06	-34796	0	0.992	-35260.6	118.92	2e-08	-63166.9	249.1	8.82e-36	-81318	346.56	2.03e-15	-227652	550.26	3.07e-28
M tree	-35884	112.28	1.01e-07	-34868.6	72.565	0.0045	-35141.7	0	0.999	-63079.1	161.37	6.21e-06	-81190.1	218.62	0.000291	-227525	423.75	9.66e-06
F tree	-35843.1	71.3	0.00134	-34866.1	70.053	0.000819	-35230.1	88.414	0.00087	-62917.8	0	1	-81150.8	179.3	2.88e-54	-227541	439.1	1.69e-05
HN tree	-36011.1	239.38	5.27e-13	-34917.2	121.18	4.5e-42	-35253.6	111.89	0.0011	-63062.7	144.91	4.29e-07	-80971.5	0	1	-227535	433.55	1.04e-24
L tree	-35876.8	105.06	1.03e-05	-34841.1	45.057	0.023	-35215.9	74.202	0.00399	-63035.4	117.64	0.00014	-81127.3	155.83	0.000128	-227101	0	1
